# Supplementary material for: Colibactin possessing E. coli isolates in association with colorectal cancer and their genetic diversity among Pakistani population
Source: PLoS One. 2022 Nov 11;17(11):e0262662. doi: 10.1371/journal.pone.0262662 (PMC9651576; doi:10.1371/journal.pone.0262662)
Supplement: S1 File — (XLSX) [file pone.0262662.s001.xlsx]

## Sheet: Sheet1
Age	Gender	Marital Status	Education	No. of Rooms	Persons In House	Tooth Brushing	Miswak Usage	Salt Intake	Chili Consumption	Dairy Products Use	Black Tea	Green Tea	Eating Fresh Fruits and Vegetables	Eating Rice	Eating Potatoes	Eating Red Meat	Eating Processed Meat or Food	Eating Sweets	Junk Food Intake	Physical Activity	Washing Hands Before Meal	Hand Washing After Using a Toilet	Hand Washing With Soap	Drinking Water Source	Sewage System	Household Animals	Cockroach In House	HouseFlies	Addiction	Living With Someone Who Smoke Regularly	Medicines Used In Last 15 Days	Family History	Type 2 Diabetes	Known Allergy To Any Medicine	Symptoms	Endoscopy Findings
60	Female	Married	uneducated	5	8	Always	Never	Normal	Moderately	Rarely	Rarely	No	Moderately	Rarely	No	Moderately	No	Rarely	No	Moderately	Always	Always	Always	Boring	Proper	Parrot	No	No	Never	No	Nil	no	No	No	Abdominal Pain, HeartBurn, Vomiting, Bleeding, Bloating, Cramp	NA
55	Male	Married	primary	5	10	Never	Seldom	High	Moderately	Moderately	Moderately	rarely	No	No	No	No	No	Moderately	Moderately	No	Always	Always	Always	Well	Proper	cats and dog	No	Yes	Cigrette	Yes	Nil	no	No	No	Bloating	NA
72	Male	Married	matirc	4	9	Always	Never	Normal	Rarely	Frequently	Moderately	Rarely	Frequently	Moderately	Moderately	Moderately	Moderately	Rarely	Rarely	Frequently	Always	Always	Always	Filter	Damage	Nil	Yes	Yes	Never	No	Nil	no	No	No	Constipation, Gas	NA
63	Male	Married	Bsc	7	12	Always	Always	Normal	No	Frequently	Rarely	Rarely	Frequently	Frequently	Rarely	Rarely	Rarely	Rarely	Rarely	Frequently	Always	Always	Always	Bottled	Proper	Dog	No	No	Never	No	Nil	no	No	No	Abdominal Pain	NA
42	Male	Married	BA	2	5	Always	Always	Low	Rarely	Rarely		Frequently	Rarely	Rarely	Rarely	Rarely	Rarely	Moderately	Frequently	No	Always	Always	Always	Boring	Proper	Buffalo	Yes	Yes	Never	No	Nil	no	No	No	Abdominal pain, HeartBurn	NA
65	Male	Married	uneducated	2	3	Never	Never	Low	Frequently	Frequently	Moderately	Moderately	Moderately	Frequently	Moderately	Moderately	Rarely	Rarely	Moderately	Moderately	Always	Always	Always	Well	Proper	Buffalo	No	No	Naswar	No	Nil	yes	No	No	Abdominal Pain, Constipation, weight Loss	NA
65	Male	Married	uneducated	3	5	Often	Never	High	Frequently	Rarely	Frequently	Frequently	Rarely	Frequently	Rarely	Rarely	Rarely	Frequently	No	Rarely	Seldom	Seldom	Never	Boring	Proper	Nil	No	No	Cigrette	No	Nil	no	No	No	Vomiting, Constipation, weight Loss	NA
65	Male	Married	matric	8	10	Always	Always	High	Frequently	Frequently	Rarely	Rarely	Frequently	Frequently	Moderately	Moderately	Moderately	Moderately	Frequently	Frequently	Always	Always	Always	Filter	Proper	Nil	No	No	Naswar	Yes	Nil	no	No	No	Abdominal Pain, Constipation	NA
42	Male	Married	Matric	3	4	Never	Never	High	Moderately	Moderately	Frequently	Frequently	Moderately	Moderately	Moderately	Frequently	Moderately	Frequently	Frequently	Rarely	Never	Never	Never	Well	Proper	Goat	No	No	Naswar	No	Nil	No	No	No	Abdominal Pain, Cramps, vomitting	NA
60	Male	Married	uneducated	6	5	Never	Never	High	Frequently	Frequently	Frequently	Frequently	Frequently	Frequently	Moderately	Moderately	Frequently	Frequently	Frequently	Rarely	Seldom	Seldom	Seldom	Boring	Proper	Buffalo	No	No	Naswar	No	Nil	yes	Yes	No	Vomiting, Constipation, weight Loss	NA
55	Male	Married	inter	4	6	Often	Often	High	Moderately		Frequently	Frequently	Moderately	Frequently	Rarely	Moderately	Moderately	Frequently	Rarely	Rarely	Always	Always	Often	Boring	Nil	Nil	Yes	Yes	Never	No	Nil	no	No	No	Abdominal Pain, Diarrhea, Bleeding, Cramp, weight Loss	NA
22	Female	Unmarried	MA urdu	3	6	Always	Never	Low	Rarely	Frequently	No	Moderately	Frequently	Frequently	No	Moderately	No	No	No	Rarely	Always	Always	Always	Boring	Proper	Nil	No	No	Past	No	Nil	no	No	No	Abdominal Pain, Constipation, weight Loss	NA
58	Male	Married	uneducated	5	10	Always	Seldom	Normal	Rarely	No	No	Frequently	Rarely	Rarely	Frequently	Rarely	Rarely	No	Frequently	Frequently	Often	Often	Often	Boring	Proper	Poulter, Buffalo	Yes	Yes	Naswar	Yes	Nil	no		No	Vomiting, Cramps	NA
65	Female	Married	uneducated	4	7	Seldom	Seldom	Normal	Rarely	Frequently	Frequently	No	Frequently	Rarely	No	Rarely	Rarely	Frequently	Frequently	Frequently	Seldom	Seldom	Seldom	Well	Proper	Poultry, Buffalo, Cow	No	Yes	Naswar	No	Nil	no	No	No	Abdominal Pain, Constipation, weight Loss	Rectal Ulcer With Nodules
65	Male	Married	uneducated	3	12	Often	Never	High	Frequently	Rarely	Frequently	Frequently	Frequently	Frequently	Frequently	Frequently	Frequently	Frequently	Rarely	Rarely	Often	Often	Often	Boring	Proper	Nil	No	No	Never	No	Nil	no	Yes	No	Abdominal Pain, Constipation, weight Loss	NA
32	Male	married	matric	4	7	Often	Never	Normal	Moderately	Moderately	Moderately	Rarely	Rarely	Rarely	Rarely	Rarely	Frequently	Moderately	Rarely	Moderately	Always	Always	Always	Well	Proper	Nil	Yes	Yes	Naswar	No	Nil	no		No	Diarrhea	NA
28	Male	Married	graduate	2	8	Often	Often	Normal	Frequently	Rarely	Frequently	Frequently	Frequently	Frequently	Frequently	Frequently	Frequently	Rarely	Rarely	Frequently	Often	Often	Often	Filter	Proper	Nil	No	No	Never	Yes	Nil	no	Yes	No	Abdominal Pain, Diarrhea, Bleeding, Cramp, weight Loss	NA
22	Female	Married	BBA	15	8	Seldom	Seldom	Normal	Frequently	Frequently	Frequently	Frequently	Frequently	Frequently	Frequently	Rarely	Frequently	Moderately	Rarely	Rarely	Seldom	Often	Often	Well	Proper	Cow, Goat	Yes	Yes	Never	No	Nil	yes	No	No	Vomiting, Constipation, weight Loss	NA
76	Male	Married	fsc	7	14	seldom	Always	Low	Rarely	No	Frequently	Frequently	Frequently	Rarely	Rarely	Rarely	Rarely	Rarely	Rarely	Rarely	Always	Always	Always	Well	Proper	cows goats	No	No	Never	No	Nil	no	Yes	No	Abdominal Pain, Constipation, weight Loss	NA
57	Female	Married	Uneducated	5	7	Seldom	Seldom	Low	Rarely	Rarely	Frequently	Frequently	Rarely	Frequently	Rarely	Rarely	Rarely	Frequently	Rarely	Rarely	Often	Often	Often	Filter	Proper	Nil	No	No	Never	No	Nil	no	Yes	No	Abdominal Pain, Diarrhea, Bleeding, Cramp, weight Loss	NA
30	Male	Married	Matric	2	5	Seldom	Seldom	Normal	Moderately	Moderately	Frequently	Rarely	Moderately	Frequently	Frequently	Rarely	Moderately	Moderately	Moderately	Frequently	Often	Often	Often	City	Proper	Nil	Yes	Yes	Cigrette	Yes	Nil	no	No	No	Acid Reflux, Abdominal Pain, Vomitting, weight loss	NA
42	Male	Married	masters	3	12	Seldom	Seldom	Normal	Moderately	Frequently	Moderately	Moderately	Moderately	Frequently	Frequently	Moderately	Rarely	Rarely	Moderately	Moderately		Often	Often	City	Proper	Buffalo, Cow, Goat, Cat	Yes	Yes	Never	Yes	Nil	no	Yes	No	Abdominal Pain, HeartBurn, Vomiting, Diarrhea, Constipation, Bloating, weight Loss	NA
36	Female	Married	uneducation	3	6	Seldom	Seldom	Normal	Moderately	Frequently	Frequently	Rarely	Frequently	No	Frequently	Frequently	Moderately	Moderately	Frequently	Frequently	Often	Often	Often	City	Proper	Goat	Yes	Yes	Cigrette	Yes	Nil	patients mother cancer	No	No	Abdominal Pain, Diarrhea, Bleeding, Cramp, weight Loss	NA
42	Male	Married	uneducated	2	5	Seldom	Seldom	Normal	Frequently	Frequently	Frequently	Rarely	Moderately	Frequently	Frequently	Frequently	Rarely	Rarely	Moderately	Moderately	Often	Often	Often	Filter	Proper	Nil	Yes	Yes	Cigrette	Yes	Nil	yes	Yes	No	Diarrhea, Constipation, Bleeding, Cramp, Gas, weight Loss	NA
65	Male	Married	middle	2	5	Never	Seldom	Normal	Moderately	Frequently	Frequently	No	Frequently	Frequently	Frequently	Moderately	Moderately	Moderately	Rarely	Frequently	Often	Often	Often	Filter	Proper	Cat	Yes	Yes	Never	No	Nil	oral caancer elder brother, elder sister	No	No	Acid Reflux, Abdominal Pain, HeartBurn, Vomiting, weight Loss, temp	NA
70	Male	married	uneducated	6	12	seldom	seldom	high	Rarely	Rarely	Frequently	nil	Frequently	Frequently	Moderately	Moderately	Rarely	Rarely	Moderately	Frequently	Always	Always	Often	Boring	Nil	cows, buffalo	Yes	No	Cigrette	Yes	Nil	yes		No	Vomiting, Cramp	NA
65	Male	Married	matric	5	7	Often	Often	Normal	Moderately	Frequently	Frequently	Frequently	Frequently	Frequently	Frequently	Frequently	Moderately	Frequently	Rarely	Moderately	Always	Always	Always	Filter	Proper	Nil	Yes	Yes	Never	Yes	Nil	yes	Yes	No	Abdominal Pain, Vomiting, Constipation	NA
40	Male	Married	Uneducated	1	4	Seldom	Seldom	Normal	Moderately	Moderately	Moderately	Moderately	Frequently	Frequently	Frequently	Frequently	Frequently	Frequently	Moderately	Moderately	Seldom	Seldom	Seldom	Well	Proper	Poulter, Buffalo, Goat	Yes	Yes	Pan, Supari, Naswar	Yes	Nil	Mother infected with Mass in Large Intestine	No	No	Abdominal Pain, HeartBurn, Constipation, weight Loss	NA
70	Male	Married	matric	3	5	Often	Often	Normal	Moderately	Frequently	Frequently	Moderately	Frequently	Frequently	Frequently	Frequently	Moderately	Moderately	Rarely	Frequently	Seldom	Seldom	Often	Well	Proper	Buffalo, Cow	Yes	Yes	Never	Yes	Nil	no	No	No	Abdominal Pain, HeartBurn, Vomiting, weight Loss	NA
37	Male	Married	Matric	1	8	Often	Often	Normal	Frequently	Rarely	Frequently	Frequently	Frequently	Frequently	Frequently	Frequently	Frequently	Frequently	Frequently	Rarely	Often	Often	Often	Boring	Proper	Cow	Yes	Yes	Never	Yes	Antibiotics	no	No	No	Diarrhea	NA
Age	Gender	Marital Status	Education	No. of Rooms	Persons In House	Tooth Brushing	Miswak Usage	Salt Intake	Chili Consumption	Dairy Products Use	Black Tea	Green Tea	Eating Fresh Fruits and Vegetables	Eating Rice	Eating Potatoes	Eating Red Meat	Eating Processed Meat or Food	Eating Sweets	Junk Food Intake	Physical Activity	Washing Hands Before Meal	Hand Washing After Using a Toilet	Hand Washing With Soap	Drinking Water Source	Sewage System	Household Animals	Cockroach In House	HouseFlies	Addiction	Living With Someone Who Smoke Regularly	Medicines Used In Last 15 Days	Family History	Type 2 Diabetes	Known Allergy To Any Medicine	Symptoms	Endoscopy Findings	Endoscopy Findings Scores	Colonoscopy Findings	Colonoscopy Findings Scores
72	Male	Married	Inter	5	10	Often	Seldom	Normal	Moderate	Frequently	Frequently	Moderately	Moderately	Frequently	Frequently	Frequently	Moderately	Frequently	Rarely	Moderately	Always	Always	Always	Filter	Proper	Nil	Yes	Yes	Yes	Yes	Nil	no	no	No	Abdominal Pain, Vomiting, Constipation, weight loss	NA	NA	Colorectal Cancer	Moderate
62	Male	Married	bachelors	3	7	Often	Often	Normal	High	Rarely	Frequently	Frequently	Moderately	Frequently	Frequently	Frequently	Frequently	Rarely	Rarely	Moderately	Always	Always	Often	Filter	Proper	Nil	No	Yes	Never	Yes	Nil	no	Yes	No	Vomiting, Cramps	NA	NA	Inflammation	Normal
63	Female	Married	Uneducatde	4	6	Often	Often	Normal	Low	Often	Frequently	Rarely	Moderately	Rarely	Rarely	Rarely	Rarely	Rarely	Rarely	Moderately	Always	Always	Always	Filter	Proper	Nil	No	Yes	Never	No	Antibiotics	no	Yes	No	Constipation, Pain	NA	NA	Internal hemmorhoids	-
60	Female	Married	Uneducatde	3	8	Always	Seldom	Normal	Moderate	Frequently	Frequently	Rarely	Moderately	Moderately	Moderately	Frequently	Frequently	Moderately	Rarely	Moderately	Often	Always	Often	Boring	Proper	Nil	Yes	Yes	Never	Yes	Nil	no	No	No	Acid Reflux, Abdominal Pain, Vomiting, Constipation, Bloating, Gas, Weight Loss	NA	NA	Colorectal Cancer	Moderate
57	Female	Married	Uneducatde	4	7	Always	Often	High	Moderate	Frequently	Frequently	Rarely	Moderately	Frequently	Frequently	Frequently	Moderately	Moderately	Rarely	Moderately	Often	Often	Often	Filter	Proper	Nil	Yes	Yes	Never	No	Nil	no	No	No	Vomiting, Cramps	NA	NA	normal	-
73	Male	Married	Inter	4	6	Often	Often	Normal	Low	Often	Frequently	Frequently	Moderately	Frequently	Rarely	Rarely	Rarely	Frequently	Rarely	Moderately	Often	Often	Often	Filter	Proper	Nil	No	Yes	Yes	Yes	Nil	no	Yes	No	Abdominal Pain, Diarrhea, Bleeding, Cramp, Weight Loss	NA	NA	Colorectal Cancer	Moderate
45	Male	Married	MA	4	9	Always	Seldom	High	Moderate	Moderately	Moderately	Moderately	Moderately	Frequently	Frequently	Frequently	Frequently	Frequently	Rarely	Moderately	Always	Always	Seldom	Well	Proper	Nil	Yes	Yes	Never	Yes	Nil	no	No	No	Abdominal Pain, HeartBurn, Constipation, Weight Loss	NA	NA	Colorectal Cancer	Moderate
61	Male	Married	MBA	5	11	Often	Seldom	Low	Moderate	Frequently	Frequently	Moderately	Moderately	Frequently	Frequently	Frequently	Moderately	Moderately	Rarely	Moderately	Often	Always	Often	Well	Proper	Buffalo, Cow	Yes	Yes	Never	Yes	Nil	no	No	No	Abdominal Pain, HeartBurn, Vomiting, Weight Loss	NA	NA	Colorectal Cancer	-
53	Male	Married	bachelors	4	6	Often	Often	Normal	Moderate	Frequently	Moderately	Moderately	Moderately	Frequently	Frequently	Moderately	Rarely	Rarely	Rarely	Moderately	Always	Always	Often	City	Proper	Rabbit	Yes	Yes	Never	Yes	Nil	no	Yes	No	Constipation, Pain	NA	NA	Bleeding	Normal
64	Female	Unmarried	MA	4	8	Often	Rare	Normal	High	Frequently	Frequently	Rarely	Moderately	Moderately	Moderately	Moderately	Moderately	Moderately	Rarely	Moderately	Always	Always	Always	City	Proper	Nil	Yes	Yes	Never	No	Nil	yes (mother)	No	No	Acid Reflux, Abdominal Pain, HeartBurn, Vomiting, Constipation, Bloating	NA	NA	Colorectal Cancer	Moderate
55	Male	Married	Uneducatde	2	5	Often	Never	Normal	Rarely	No	No	No	Rarely	Rarely	Rarely	No	No	Rarely	No	No	Always	Always	Always	City	Damage	Nil	No	Yes	Past	No	Antibiotics	No	no	No	Abdominal Pain, Heartburn, Vomiting, Cramps, Gas	NA	NA	Colorectal Cancer	Nil
34	Male	Married	Matric	2	4	Always	Never	Normal	Rarely	Rarely	No	Rarely	Rarely	Rarely	Rarely	Rarely	No	Moderately	Moderately	No	Frequently	Always	Always	City	Damage	Nil	Yes	Yes	Never	Yes	Antibiotics	no	no	No	Abdominal Pain, Cramp, Gas	NA	NA	Colorectal Cancer	Nil
50	Male	Married	Uneducatde	2	6	seldom	Seldom	High	Frequently	Frequently	No	No	Rarely	no	no	No	No	Moderately	No	Moderately	Often	Often	Often	City	Damage	goat	No	Yes	niswar	Yes	Antibiotics	father	no	No	Abdominal pain, Vomiting, Constipation, Bleeding, Cramps	NA	NA	Colorectal Cancer	Nil
50	Female	Married	Uneducatde	2	7	never	Often	Low	Rarely	No	No	No	Rarely	Rarely	Frequently	No	No	Rarely	No	rarely	Always	Always	Often	Filter	Nil	poultry, cow	No	Yes	Past	Yes	PPI	no	no	No	Constipation, Bleeding	NA	NA	Colorectal Cancer	Nil
65	Male	Married	Uneducatde	3	4	never	Seldom	Low	Rarely	Rarely	No	No	frequently	Rarely	Rarely	Rarely	no	no	no	no	Always	Always	Often	Boring	Proper	Nil	No	Yes	niswar	No	Nil	no	Yes	No	Heart burn, Constiption, Cramp, Gas	NA	NA	Colorectal Cancer	Nil
30	Female	Married	Nil	3	4	Always	Never	Normal	Rarely	No	No	No	No	Rarely	Rarely	no	no	No	no	rarely	Always	Often	Often	City	Damage	goat	No	Yes	Never	No	Nil	no	no	No	Constipation	NA	NA	Colorectal Cancer	NIL
45	Female	Married	Uneducatde	5	7	Always	Never	Normal	Moderate	Frequently	No	No	Rarely	Rarely	Frequently	Frequently	No	Frequently	No	No	Always	Always	Always	City	nil	buffalo	No	Yes	Never	No	nil	no	no	No	Diarrhea	NA	NA	Colorectal Cancer	nill
50	Female	Married	Uneducatde	1	5	Always	Never	Low	no	No	No	No	frequently	no	Rarely	No	No	Rarely	No	No	Always	Always	Always	boiled	Nil	Nil	No	Yes	Never	No	Nil	no	no	yes	Abdominal pain, Cramp	na	na	Colorectal Cancer	nil
65	Male	Married	Uneducatde	2	6	never	Seldom	Low	no	No	No	No	No	no	no	No	No	Rarely	No	No	Always	Often	Seldom	Boring	Nil	Buffalo, Cow	No	Yes	Never	No	nil	no	no	No	Abdominal pain, Heartburn, Constipation, Cramps, Gas	NA	NA	Colorectal Cancer	nil
40	Female	Married	Uneducatde	8	7	Always	Never	Normal	Rarely	Rarely	No	No	Rarely	no	Rarely	Rarely	No	Rarely	No	No	Always	Always	Always	Filter	proper	nil	No	yes	Never	No	Nil	no	no	No	Abdominal pain, Vomiting, Constipation, Gas	NA	NA	Colorectal Cancer	nil
75	Female	Married	Uneducatde	3	6	Often	Never	Normal	Frequently	Frequently	No	No	frequently	Rarely	Frequently	Rarely	No	Moderately	No	Moderately	Always	Always	Always	City	Nil	Nil	No	Yes	Never	Yes	Nil	sister	no	No	Constipation, Gas	NA	NA	Colorectal Cancer	nil
50	Female	Married	Uneducatde	1	2	never	Often	Low	Rarely	Rarely	no	no	Rarely	no	Rarely	Rarely	No	Rarely	No	No	Always	Always	Always	Filter	Damage	Nil	No	Yes	Never	No	Nil	brother	no	No	Abdominal pain, Constipation, Gas	NA	NA	Colorectal Cancer	nil
34	Female	Married	Uneducatde	2	6	seldom	Often	Normal	Moderate	Moderately	rarely	Rarely	Moderately	Moderately	Moderately	Moderately	Rarely	Rarely	No	rarely	Often	Often	Often	Well	Damage	Nil	No	Yes	Never	no	Nil	no	no	No	healthy	NA	NA	normal	nil
32	Female	Married	Uneducatde	5	10	seldom	Often	Low	Rarely	Rarely	Moderately	Rarely	Moderately	no	Rarely	Rarely	Rarely	Rarely	No	rarely	Often	Often	Seldom	tube-well	Damage	cow	No	Yes	Never	No	Nil	no	no	No	healthy	NA	NA	normal	nil
37	Male	Married	matric	3	5	seldom	Often	Normal	Moderate	No	Moderately	Moderately	Rarely	Rarely	Rarely	Moderately	No	Moderately	no	rarely	Often	Often	Seldom	tube-well	Damage	Nil	No	Yes	niswar	Yes	Nil	no	no	No	healthy	NA	NA	normal	nil
60	Female	Married	Uneducatde	5	9	rarely	Seldom	Normal	Rarely	Rarely	rarely	Rarely	Moderately	Rarely	Moderately	Rarely	no	Rarely	No	rarely	Always	Often	Often	Well	Proper	cow	No	Yes	Never	No	Nil	no	no	No	healthy	NA	NA	normal	nil
31	Male	Married	Uneducatde	3	8	rarely	Often	Normal	no	No	no	No	Rarely	no	Frequently	Moderately	Rarely	Frequently	No	rarely	Often	Always	Often	City	Damage	Nil	No	Yes	Never	No	Nil	no	no	No	healthy	NA	NA	normal	nil
55	Male	Married	matric	4	9	seldom	Often	Low	Rarely	No	rarely	Rarely	frequently	Rarely	Rarely	Rarely	No	Moderately	No	Moderately	seldom	Always	Always	tube-well	Damage	Nil	No	Yes	Never	No	Nil	no	no	No	healthy	NA	NA	normal	nil
53	Female	Unmarried	Uneducatde	2	4	rarely	Seldom	Normal	Rarely	Rarely	no	no	Moderately	no	Moderately	No	No	Rarely	No	no	Always	seldom	Seldom	Well	proper	Nil	No	Yes	Never	No	Nil	no	no	No	healthy	NA	NA	normal	nil
45	Male	Married	inter	3	7	rarely	always	Low	no	No	rarely	Moderately	no	Rarely	Rarely	Rarely	Rarely	no	No	rarely	Always	Often	Always	City	Damage	Nil	No	Yes	Never	No	Nil	no	no	No	healthy	NA	NA	normal	nil

## Sheet: Numeric Metadata
Age	Gender	Marital Status	Education	No. of Rooms	Persons In House	Tooth Brushing	Miswak Usage	Salt Intake	Chili Consumption	Dairy Products Use	Black Tea	Green Tea	Eating Fresh Fruits and Vegetables	Eating Rice	Eating Potatoes	Eating Red Meat	Eating Processed Meat or Food	Eating Sweets	Junk Food Intake	Physical Activity	Washing Hands Before Meal	Hand Washing After Using a Toilet	Hand Washing With Soap	Drinking Water Source	Sewage System	Household Animals	Cockroach In House	HouseFlies	Addiction	Living With Someone Who Smoke Regularly	Medicines Used In Last 15 Days	Family History	Type 2 Diabetes	Known Allergy To Any Medicine	Symptoms	Endoscopy Findings
	Female=1,Male=2	married=1, unmarried=2	educated=1, uneducated=2			always=1.often=2,seldom=3,never=4	always=1.often=2,seldom=3,never=4	High=1,Normal-2,Low=3	Frequently=1,moderately=2,rarely=3,Never=4	Frequently=1,moderately=2,rarely=3,Never=4	Frequently=1,moderately=2,rarely=3,Never=4	Frequently=1,moderately=2,rarely=3,Never=4	Frequently=1,moderately=2,rarely=3,Never=4	Frequently=1,moderately=2,rarely=3,Never=4	Frequently=1,moderately=2,rarely=3,Never=4	Frequently=1,moderately=2,rarely=3,Never=4	Frequently=1,moderately=2,rarely=3,Never=4	Frequently=1,moderately=2,rarely=3,Never=4	Frequently=1,moderately=2,rarely=3,Never=4	Frequently=1,moderately=2,rarely=3,Never=4	always=1.often=2,seldom=3,never=4	always=1.often=2,seldom=3,never=4	always=1.often=2,seldom=3,never=4	Filter=1,Boring=2,well=3,city=4	proper=1,damage=2,Nil=3	dairy=1,birds=2,dog/cats=3,nil=4	Yes=1,No=2	Yes=1,No=2	cigrette=1,Naswar=2, pan supari=3,Nil=4	Yes=1, No=2	Antibiotics=1,others=2,Nil=3	Yes=1, No=2	Yes=1,No=2	Yes=1,No=2
60	1	1	2	5	8	1	4	2	2	3	3	4	2	3	4	2	4	3	4	2	1	1	1	2	1	2	2	2	4	2	3	2	2	2	Abdominal Pain, HeartBurn, Vomiting, Bleeding, Bloating, Cramp	NA
55	2	1	1	5	10	4	3	1	2	2	2	3	4	4	4	4	4	2	2	4	1	1	1	3	1	3	2	1	1	1	3	2	2	2	Bloating	NA
72	2	1	1	4	9	1	4	2	3	1	2	3	1	2	2	2	2	3	3	1	1	1	1	1	2	4	1	1	4	2	3	2	2	2	Constipation, Gas	NA
63	2	1	1	7	12	1	1	2	3	1	3	3	1	1	3	3	3	3	3	1	1	1	1	1	1	3	2	2	4	2	3	2	2	2	Abdominal Pain	NA
42	2	1	1	2	5	1	1	3	3	3	3	1	3	3	3	3	3	2	1	4	1	1	1	2	1	1	1	1	4	2	3	2	2	2	Abdominal pain, HeartBurn	NA
65	2	1	2	2	3	4	4	3	1	1	2	2	2	1	2	2	3	3	2	2	1	1	1	3	1	1	2	2	2	2	3	1	2	2	Abdominal Pain, Constipation, weight Loss	NA
65	2	1	2	3	5	2	4	1	1	3	1	1	3	1	3	3	3	1	4	3	3	3	4	2	1	4	2	2	1	2	3	2	2	2	Vomiting, Constipation, weight Loss	NA
65	2	1	1	8	10	1	1	1	1	1	3	3	1	1	2	2	2	2	1	1	1	1	1	1	1	4	2	2	2	1	3	2	2	2	Abdominal Pain, Constipation	NA
42	2	1	1	3	4	4	4	1	2	2	1	1	2	2	2	1	2	1	1	3	4	4	4	3	1	1	2	2	2	2	3	2	2	2	Abdominal Pain, Cramps, vomitting	NA
60	2	1	2	6	5	4	4	1	1	1	1	1	1	1	2	2	1	1	1	3	3	3	3	2	1	1	2	2	2	2	3	1	1	2	Vomiting, Constipation, weight Loss	NA
55	2	1	1		6	2	2	1	2	2	1	1	2	1	3	2	2	1	3	3	1	1	2	2	3	4	1	1	4	2	3	2	2	2	Abdominal Pain, Diarrhea, Bleeding, Cramp, weight Loss	NA
22	1	2	1	3	6	1	4	3	3	1	3	2	1	1	4	2	4	4	4	3	1	1	1	2	1	4	2	2	1	2	3	2	2	2	Abdominal Pain, Constipation, weight Loss	NA
58	2	1	2	5	10	1	3	2	3	3	3	1	3	3	1	3	3	4	1	1	2	2	2	2	1	1	1	1	2	1	3	2	2	2	Vomiting, Cramps	NA
65	1	1	2	4	7	3	3	2	3	1	1	4	1	3	4	3	3	1	1	1	3	3	3	3	1	1	2	1	2	2	3	2	2	2	Abdominal Pain, Constipation, weight Loss	Rectal Ulcer With Nodules
65	2	1	2	3	12	2	4	1	1	3	1	1	1	1	1	1	1	1	3	3	2	2	2	2	1	4	2	2	4	2	3	2	1	2	Abdominal Pain, Constipation, weight Loss	NA
32	2	1	1	4	7	2	4	2	2	2	2	3	3	3	3	3	1	2	3	2	1	1	1	3	1	4	1	1	2	2	3	2	2	2	Diarrhea	NA
28	2	1	1	2	8	2	2	2	1	3	1	1	1	1	1	1	1	3	3	1	2	2	2	1	1	4	2	2	4	1	3	2	1	2	Abdominal Pain, Diarrhea, Bleeding, Cramp, weight Loss	NA
22	1	1	1	15	8	3	3	2	1	1	1	1	1	1	1	3	1	2	3	3	3	2	2	3	1	1	1	1	4	2	3	1	2	2	Vomiting, Constipation, weight Loss	NA
76	2	1	1	7	14	3	1	3	3	3	1	1	1	3	3	3	3	3	3	3	1	1	1	3	1	1	2	2	4	2	3	2	1	2	Abdominal Pain, Constipation, weight Loss	NA
57	1	1	2	5	7	3	3	3	3	3	1	1	3	1	3	3	3	1	3	3	2	2	2	1	1	4	2	2	4	2	3	2	1	2	Abdominal Pain, Diarrhea, Bleeding, Cramp, weight Loss	NA
30	2	1	1	2	5	3	3	2	2	2	1	3	2	1	1	3	2	2	2	1	2	2	2	4	1	4	1	1	1	1	3	2	2	2	Acid Reflux, Abdominal Pain, Vomitting, weight loss	NA
42	2	1	1	3	12	3	3	2	2	1	2	2	2	1	1	2	3	3	2	2	3	2	2	4	1	1	1	1	4	1	3	2	1	2	Abdominal Pain, HeartBurn, Vomiting, Diarrhea, Constipation, Bloating, weight Loss	NA
36	1	1	2	3	6	3	3	2	2	1	1	3	1	4	1	1	2	2	1	1	2	2	2	4	1	1	1	1	1	1	3	1	2	2	Abdominal Pain, Diarrhea, Bleeding, Cramp, weight Loss	NA
42	2	1	2	2	5	3	3	2	1	1	1	3	2	1	1	1	3	3	2	2	2	2	2	1	1	4	1	1	1	1	3	1	1	2	Diarrhea, Constipation, Bleeding, Cramp, Gas, weight Loss	NA
65	2	1	1	2	5	4	3	2	2	1	1	4	1	1	1	2	2	2	3	1	2	2	2	1	1	3	1	1	4	2	3	1	2	2	Acid Reflux, Abdominal Pain, HeartBurn, Vomiting, weight Loss, temp	NA
70	2	1	2	6	12	3	3	1	3	3	1	4	1	1	2	2	3	3	2	1	1	1	2	2	3	1	1	2	1	1	3	1	2	2	Vomiting, Cramp	NA
65	2	1	1	5	7	2	2	2	2	1	1	1	1	1	1	1	2	1	3	2	1	1	1	1	1	4	1	1	4	1	3	1	1	2	Abdominal Pain, Vomiting, Constipation	NA
40	2	1	2	1	4	3	3	2	2	2	2	2	1	1	1	1	1	1	2	2	3	3	3	3	1	1	1	1	2,3	1	3	1	2	2	Abdominal Pain, HeartBurn, Constipation, weight Loss	NA
70	2	1	1	3	5	2	2	2	2	1	1	2	1	1	1	1	2	2	3	1	3	3	2	3	1	1	1	1	4	1	3	2	2	2	Abdominal Pain, HeartBurn, Vomiting, weight Loss	NA
37	2	1	1	1	8	2	2	2	1	3	1	1	1	1	1	1	1	1	1	3	2	2	2	2	1	1	1	1	4	1	2	2	2	2	Diarrhea	NA

## Sheet: Colorectal Cancer Group
Age	Gender	Marital Status	Education	No. of Rooms	Persons In House	Tooth Brushing	Miswak Usage	Salt Intake	Chili Consumption	Dairy Products Use	Black Tea	Green Tea	Eating Fresh Fruits and Vegetables	Eating Rice	Eating Potatoes	Eating Red Meat	Eating Processed Meat or Food	Eating Sweets	Junk Food Intake	Physical Activity	Washing Hands Before Meal	Hand Washing After Using a Toilet	Hand Washing With Soap	Drinking Water Source	Sewage System	Household Animals	Cockroach In House	HouseFlies	Addiction	Living With Someone Who Smoke Regularly	Medicines Used In Last 15 Days	Family History	Type 2 Diabetes	Known Allergy To Any Medicine	Symptoms	Endoscopy Findings	Colonoscopy Findings
	Female=1,Male=2	married=1, unmarried=2	educated=1, uneducated=2			always=1.often=2,seldom=3,never=4	always=1.often=2,seldom=3,never=4	High=1,Normal-2,Low=3	Frequently=1,moderately=2,rarely=3,Never=4	Frequently=1,moderately=2,rarely=3,Never=4	Frequently=1,moderately=2,rarely=3,Never=4	Frequently=1,moderately=2,rarely=3,Never=4	Frequently=1,moderately=2,rarely=3,Never=4	Frequently=1,moderately=2,rarely=3,Never=4	Frequently=1,moderately=2,rarely=3,Never=4	Frequently=1,moderately=2,rarely=3,Never=4	Frequently=1,moderately=2,rarely=3,Never=4	Frequently=1,moderately=2,rarely=3,Never=4	Frequently=1,moderately=2,rarely=3,Never=4	Frequently=1,moderately=2,rarely=3,Never=4	always=1.often=2,seldom=3,never=4	always=1.often=2,seldom=3,never=4	always=1.often=2,seldom=3,never=4	Filter=1,Boring=2,well=3,city=4	proper=1,damage=2,Nil=3	dairy=1,birds=2,dog/cats=3,nil=4	Yes=1,No=2	Yes=1,No=2	cigrette=1,Naswar=2, pan supari=3,Nil=4	Yes=1, No=2	Antibiotics=1,others=2,Nil=3	Yes=1, No=2	Yes=1,No=2	Yes=1,No=2
22	1	1	1	15	8	3	3	2	1	1	1	1	1	1	1	3	1	2	3	3	3	2	2	3	1	1	1	1	4	2	3	1	2	2	Vomiting, Constipation, weight Loss	NA	Colorectal Cancer
76	2	1	1	7	14	3	1	3	3	3	1	1	1	3	3	3	3	3	3	3	1	1	1	3	1	1	2	2	4	2	3	2	1	2	Abdominal Pain, Constipation, weight Loss	NA	Colorectal Cancer
57	1	1	2	5	7	3	3	3	3	3	1	1	3	1	3	3	3	1	3	3	2	2	2	1	1	4	2	2	4	2	3	2	1	2	Abdominal Pain, Diarrhea, Bleeding, Cramp, weight Loss	NA	Colorectal Cancer
30	2	1	1	2	5	3	3	2	2	2	1	3	2	1	1	3	2	2	2	1	2	2	2	4	1	4	1	1	1	1	3	2	2	2	Acid Reflux, Abdominal Pain, Vomitting, weight loss	NA	Colorectal cancer
42	2	1	1	3	12	3	3	2	2	1	2	2	2	1	1	2	3	3	2	2	3	2	2	4	1	1	1	1	4	1	3	2	1	2	Abdominal Pain, HeartBurn, Vomiting, Diarrhea, Constipation, Bloating, weight Loss	NA	ca colon
36	1	1	2	3	6	3	3	2	2	1	1	3	1	4	1	1	2	2	1	1	2	2	2	4	1	1	1	1	1	1	3	1	2	2	Abdominal Pain, Diarrhea, Bleeding, Cramp, weight Loss	NA	Rectal Polyps, Colorectal Cncer, ca colon
42	2	1	2	2	5	3	3	2	1	1	1	3	2	1	1	1	3	3	2	2	2	2	2	1	1	4	1	1	1	1	3	1	1	2	Diarrhea, Constipation, Bleeding, Cramp, Gas, weight Loss	NA	ca colon
65	2	1	1	2	5	4	3	2	2	1	1	4	1	1	1	2	2	2	3	1	2	2	2	1	1	3	1	1	4	2	3	1	2	2	Acid Reflux, Abdominal Pain, HeartBurn, Vomiting, weight Loss, temp	NA	ca rectum
70	2	1	2	6	12	3	3	1	3	3	1	4	1	1	2	2	3	3	2	1	1	1	2	2	3	1	1	2	1	1	3	1	2	2	Vomiting, Cramp	NA	large circumfrential growth
65	2	1	1	5	7	2	2	2	2	1	1	1	1	1	1	1	2	1	3	2	1	1	1	1	1	4	1	1	4	1	3	1	1	2	Abdominal Pain, Vomiting, Constipation	NA	ca colon
40	2	1	2	1	4	3	3	2	2	2	2	2	1	1	1	1	1	1	2	2	3	3	3	3	1	1	1	1	2,3	1	3	1	2	2	Abdominal Pain, HeartBurn, Constipation, weight Loss	NA	Colorectal Cncer
70	2	1	1	3	5	2	2	2	2	1	1	2	1	1	1	1	2	2	3	1	3	3	2	3	1	1	1	1	4	1	3	2	2	2	Abdominal Pain, HeartBurn, Vomiting, weight Loss	NA	ca colon
28	2	1	1	2	8	2	2	2	1	3	1	1	1	1	1	1	1	3	3	1	2	2	2	1	1	4	2	2	4	1	3	2	1	2	Abdominal Pain, Diarrhea, Bleeding, Cramp, weight Loss	NA	Colorectal Cancer
65	2	1	2	3	12	2	4	1	1	3	1	1	1	1	1	1	1	1	3	3	2	2	2	2	1	4	2	2	4	2	3	2	1	2	Abdominal Pain, Constipation, weight Loss	NA	Duodenal Growth
58	2	1	2	5	10	1	3	2	3	3	3	1	3	3	1	3	3	4	1	1	2	2	2	2	1	1	1	1	2	1	3	2	2	2	Vomiting, Cramps	NA	Liver Inflamation
42	2	1	1	3	4	4	4	1	2	2	1	1	2	2	2	1	2	1	1	3	4	4	4	3	1	1	2	2	2	2	3	2	2	2	Abdominal Pain, Cramps, vomitting	NA	Ulcerative Colitis Grade 2
72	2	1	1	4	9	1	4	2	3	1	2	3	1	2	2	2	2	3	3	1	1	1	1	1	2	4	1	1	4	2	3	2	2	2	Constipation, Gas	NA	Growth, Sigmoid Descending Colon Junction

## Sheet: Non-cancerous
Age	Gender	Marital Status	Education	No. of Rooms	Persons In House	Tooth Brushing	Miswak Usage	Salt Intake	Chili Consumption	Dairy Products Use	Black Tea	Green Tea	Eating Fresh Fruits and Vegetables	Eating Rice	Eating Potatoes	Eating Red Meat	Eating Processed Meat or Food	Eating Sweets	Junk Food Intake	Physical Activity	Washing Hands Before Meal	Hand Washing After Using a Toilet	Hand Washing With Soap	Drinking Water Source	Sewage System	Household Animals	Cockroach In House	HouseFlies	Addiction	Living With Someone Who Smoke Regularly	Medicines Used In Last 15 Days	Family History	Type 2 Diabetes	Known Allergy To Any Medicine	Symptoms	Endoscopy Findings
	Female=1,Male=2	married=1, unmarried=2	educated=1, uneducated=2			always=1.often=2,seldom=3,never=4	always=1.often=2,seldom=3,never=4	High=1,Normal-2,Low=3	Frequently=1,moderately=2,rarely=3,Never=4	Frequently=1,moderately=2,rarely=3,Never=4	Frequently=1,moderately=2,rarely=3,Never=4	Frequently=1,moderately=2,rarely=3,Never=4	Frequently=1,moderately=2,rarely=3,Never=4	Frequently=1,moderately=2,rarely=3,Never=4	Frequently=1,moderately=2,rarely=3,Never=4	Frequently=1,moderately=2,rarely=3,Never=4	Frequently=1,moderately=2,rarely=3,Never=4	Frequently=1,moderately=2,rarely=3,Never=4	Frequently=1,moderately=2,rarely=3,Never=4	Frequently=1,moderately=2,rarely=3,Never=4	always=1.often=2,seldom=3,never=4	always=1.often=2,seldom=3,never=4	always=1.often=2,seldom=3,never=4	Filter=1,Boring=2,well=3,city=4	proper=1,damage=2,Nil=3	dairy=1,birds=2,dog/cats=3,nil=4	Yes=1,No=2	Yes=1,No=2	cigrette=1,Naswar=2, pan supari=3,Nil=4	Yes=1, No=2	Antibiotics=1,others=2,Nil=3	Yes=1, No=2	Yes=1,No=2	Yes=1,No=2
60	1	1	2	5	8	1	4	2	2	3	3	4	2	3	4	2	4	3	4	2	1	1	1	2	1	2	2	2	4	2	3	2	2	2	Abdominal Pain, HeartBurn, Vomiting, Bleeding, Bloating, Cramp	NA
55	2	1	1	5	10	4	3	1	2	2	2	3	4	4	4	4	4	2	2	4	1	1	1	3	1	3	2	1	1	1	3	2	2	2	Bloating	NA
63	2	1	1	7	12	1	1	2	3	1	3	3	1	1	3	3	3	3	3	1	1	1	1	1	1	3	2	2	4	2	3	2	2	2	Abdominal Pain	NA
42	2	1	1	2	5	1	1	3	3	3	3	1	3	3	3	3	3	2	1	4	1	1	1	2	1	1	1	1	4	2	3	2	2	2	Abdominal pain, HeartBurn	NA
65	2	1	2	2	3	4	4	3	1	1	2	2	2	1	2	2	3	3	2	2	1	1	1	3	1	1	2	2	2	2	3	1	2	2	Abdominal Pain, Constipation, weight Loss	NA
65	2	1	1	8	10	1	1	1	1	1	3	3	1	1	2	2	2	2	1	1	1	1	1	1	1	4	2	2	2	1	3	2	2	2	Abdominal Pain, Constipation	NA
60	2	1	2	6	5	4	4	1	1	1	1	1	1	1	2	2	1	1	1	3	3	3	3	2	1	1	2	2	2	2	3	1	1	2	Vomiting, Constipation, weight Loss	NA
55	2	1	1		6	2	2	1	2	2	1	1	2	1	3	2	2	1	3	3	1	1	2	2	3	4	1	1	4	2	3	2	2	2	Abdominal Pain, Diarrhea, Bleeding, Cramp, weight Loss	NA
22	1	2	1	3	6	1	4	3	3	1	3	2	1	1	4	2	4	4	4	3	1	1	1	2	1	4	2	2	1	2	3	2	2	2	Abdominal Pain, Constipation, weight Loss	NA
65	1	1	2	4	7	3	3	2	3	1	1	4	1	3	4	3	3	1	1	1	3	3	3	3	1	1	2	1	2	2	3	2	2	2	Abdominal Pain, Constipation, weight Loss	Rectal Ulcer With Nodules
32	2	1	1	4	7	2	4	2	2	2	2	3	3	3	3	3	1	2	3	2	1	1	1	3	1	4	1	1	2	2	3	2	2	2	Diarrhea	NA
37	2	1	1	1	8	2	2	2	1	3	1	1	1	1	1	1	1	1	1	3	2	2	2	2	1	1	1	1	4	1	2	2	2	2	Diarrhea	NA
65	2	1	2	3	5	2	4	1	1	3	1	1	3	1	3	3	3	1	4	3	3	3	4	2	1	4	2	2	1	2	3	2	2	2	Vomiting, Constipation, weight Loss	NA

## Sheet: Sheet2
	Wet lab data (Presence/absence of bacteria and virulence genes heavy metals interlukins, cytotoxicity)			Socioeconomic Data						Socioeconomic Data							Socioeconomic Data								Socioeconomic Data							Socioeconomic Data							Clinical findings
status	E.coli	Phylogroups	colibactin gene	Age	Gender	Marital Status	Education	No. of Rooms	Persons In House	Tooth Brushing	Miswak Usage	Salt Intake	Chili Consumption	Dairy Products Use	Black Tea	Green Tea	Eating Fresh Fruits and Vegetables	Eating Rice	Eating Potatoes	Eating Red Meat	Eating Processed Meat or Food	Eating Sweets	Junk Food Intake	Physical Activity	Washing Hands Before Meal	Hand Washing After Using a Toilet	Hand Washing With Soap	Drinking Water Source	Sewage System	Household Animals	Cockroach In House	HouseFlies	Addiction	Living With Someone Who Smoke Regularly	Medicines Used In Last 15 Days	Family History	Type 2 Diabetes	Known Allergy To Any Medicine	Symptoms
Normal	positive	unknown	Negative	60	Female	Married	uneducated			Always	Never	Normal	Moderately	Rarely	Rarely	No	Moderately	Rarely	No	Moderately	No	Rarely	No	Moderately	Always	Always	Always	Boring	Proper	Parrot	No	No	Never	No	Nill	no	No	No	Abdominal pain, Gas
Normal	positive	unknown	Negative	55	Male	Married	primary	5	10	Never	Seldom	High	Moderately	Moderately	Moderately	Moderately	No	No	No	No	No	Moderately	Moderately	No	Always	Always	Always	Well	Proper	Poultry, Buffalo, Cow	No	Yes	Never	Yes	Nill	no	No	No	Bloating
cancer	positive	B2	Negative	72	Male	Married	matirc	4	9	Always	Never	Normal	Rarely	Frequently	Moderately	Rarely	Frequently	Moderately	Moderately	Moderately	Moderately	Rarely	Rarely	Frequently	Always	Always	Always	Filter	Damage	Nill	Yes	Yes	Never	No	Nill	no	No	No	Constipation, Gas
Normal	positive	A	Negative	63	Male	Married	Bsc	7		Always	Always	Normal	No	Frequently	Rarely	Rarely	Frequently	Frequently	Rarely	Rarely	Rarely	Rarely	Rarely	Frequently	Always	Always	Always	Bottled	Proper	Dog	No	No	Never	No	Nill	no	No	No	Abdominal Pain
Normal	positive	C	Negative	42	Male	Married	BA	2	5	Always	Always	Low	Rarely	Rarely	Moderately	Frequently	Rarely	Rarely	Rarely	Rarely	Rarely	Moderately	Frequently	No	Always	Always	Always	Boring	Proper	Buffalo	Yes	Yes	Never	No	Nill	no	No	No	Abdominal pain, HeartBurn
Normal	positive	clade I or II	Negative	65	Male	Married	uneducated	2	3	Never	Never	Low	Frequently	Frequently	Moderately	Moderately	Moderately	Frequently	Moderately	Moderately	Rarely	Rarely	Moderately	Moderately	Always	Always	Always	Well	Proper	Buffalo	No	No	Naswar	No	Nill	yes	No	No	Abdominal Pain, Constipation, weight Loss
Normal	positive	unknown	Negative	65	Male	Married	Class four	3	5	Often	Never	High	Frequently	Rarely	Frequently	Frequently	Rarely	Frequently	Rarely	Rarely	Rarely	Frequently	No	Rarely	Seldom	Seldom	Never	Boring	Proper	Nill	No	No	Cigrette	No	Nill	no	No	No	Vomiting, Constipation, weight Loss
Normal	positive	A	Negative	65	Male	Married	matric	8	10	Always	Always	High	Frequently	Frequently	Rarely	Rarely	Frequently	Frequently	Moderately	Moderately	Moderately	Moderately	Moderately	Frequently	Always	Always	Always	Filter	Proper	Nill	No	No	Naswar	Yes	Nill	no	No	No	Abdominal Pain, Constipation
cancer	positive	B2	positive	42	Male	Married	Matric	3	4	Never	Never	High	Moderately	Moderately	Frequently	Frequently	Moderately	Moderately	Moderately	Frequently	Moderately	Frequently	Frequently	Rarely	Never	Never	Never	Well	Proper	Goat	No	No	Naswar	No	Nill	no	No	No	Abdominal Pain, Cramps, vomitting
Normal	positive	unknown	Negative	60	Male	Married	uneducated	6	5	Never	Never	High	Frequently	Frequently	Frequently	Frequently	Frequently	Frequently	Frequently	Frequently	Frequently	Frequently	Frequently	Rarely	Seldom	Seldom	Seldom	Boring	Proper	Buffalo	No	No	Naswar	No	Nill	yes	Yes	No	Vomiting, Constipation, weight Loss
Normal	positive	clade I or II	Negative	55	Male	Married	inter	4	6	Often	Often	High	Moderately	Moderately	Frequently	Frequently	Moderately	Moderately	Rarely	Moderately	Moderately	Moderately	Rarely	Rarely	Always	Always	Always	Boring	Nill	Nill	Yes	Yes	Never	No	Nill	No	No	No	Abdominal Pain, Diarrhea, Bleeding, Cramp, weight Loss
Normal	positive	unknown	Negative	22	Female	Unmarried	MA urdu	3	6	Always	Never	Low	Rarely	Frequently	No	Moderately	Frequently	Frequently	No	Moderately	No	No	No	Rarely	Always	Always	Always	Boring	Proper	Nill	No	No	Past	No	Nill	No	No	No	Abdominal Pain, Constipation, weight Loss
cancer	positive	B2	positive	58	Male	Married	uneducated	5	10	Always	Seldom	Normal	Rarely	No	No	Frequently	Rarely	Rarely	Moderately	Rarely	Moderately	No	Frequently	Frequently	Often	Often	Often	Boring	Proper	Poulter, Buffalo	Yes	Yes	Naswar	Yes	Nill	No		No	Vomiting, Cramps
Normal	positive	F	Negative	65	Female	Married	uneducated	4	7	Seldom	Seldom	Normal	Rarely	Frequently	Frequently	No	Moderately	Rarely	No	Rarely	Rarely	Frequently	Frequently	Frequently	Seldom	Seldom	Seldom	Well	Proper	Poultry, Buffalo, Cow	No	Yes	Naswar	No	Nill	No	No	No	Abdominal Pain, Constipation, weight Loss
cancer	positive	B2	positive	65	Male	Married	uneducated	3	12	Often	Never	High	Frequently	Rarely	Frequently	Frequently	Frequently	Frequently	Frequently	Frequently	Frequently	Frequently	Rarely	Rarely	Often	Often	Often	Boring	Proper	Nill	No	No	Never	No	Nill	No	Yes	No	Abdominal Pain, Constipation, weight Loss
Normal	positive	F	Negative		Male	Married	matric	4	7	Often	Never	Normal	Moderately	Moderately	Moderately	Rarely	Rarely	Rarely	Rarely	Rarely	Frequently	Moderately	Rarely	Moderately	Always	Always	Always	Well	Proper	Nill	Yes	Yes	Naswar	No	Nill	No		No	Diarrhea
cancer	positive	B2	Negative	28	Male	Married	graduate	2	8	Often	Often	Normal	Frequently	Rarely	Frequently	Frequently	Frequently	Frequently	Frequently	Frequently	Frequently	Rarely	Rarely	Frequently	Often	Often	Often	Filter	Proper	Nill	No	No	Never	Yes	Nill	No	Yes	No	Abdominal Pain, Diarrhea, Bleeding, Cramp, weight Loss
cancer	positive	B2	Positive	22	Female	Married	BBA	15	8	Seldom	Seldom	Normal	Frequently	Frequently	Frequently	Frequently	Frequently	Frequently	Frequently	Rarely	Frequently	Frequently	Rarely	Rarely	Seldom	Often	Often	Well	Proper	Cow, Goat	Yes	Yes	Never	No	Nill	yes	No	No	Vomiting, Constipation, weight Loss
cancer	positive	B2	Positive	76	Male	Married	fsc	7	14	Seldom	Always	Low	Rarely	No	Frequently	Frequently	Frequently	Rarely	Rarely	Rarely	Rarely	Rarely	Rarely	Rarely	Always	Always	Always	well	Proper	Cows, Goats	No	No	Never	No	Nill	no	Yes	No	Abdominal Pain, Constipation, weight Loss
cancer	positive	B2	Positive	57	Female	Married	Uneducated	5	7	Seldom	Seldom	Low	Rarely	Rarely	Frequently	Frequently	Rarely	Frequently	Rarely	Rarely	Rarely	Frequently	Rarely	Rarely	Often	Often	Often	Filter	Proper	Nill	No	No	Never	No	Nill	no	Yes	No	Abdominal Pain, Diarrhea, Bleeding, Cramp, weight Loss
cancer	positive	Unknown	Negative	30	Male	Married	Matric	2	5	Seldom	Seldom	Normal	Moderately	Moderately	Frequently	Rarely	Moderately	Frequently	Frequently	Rarely	Moderately	Moderately	Moderately	Frequently	Often	Often	Often	City	Proper	Nill	Yes	Yes	Cigrette	Yes	Nill	no	No	No	Acid Reflux, Abdominal Pain, Vomitting, weight loss
cancer	positive	Unknown	Negative	42	Male	Married	masters	3	12	Seldom	Seldom	Normal	Moderately	Frequently	Moderately	Moderately	Moderately	Frequently	Frequently	Moderately	Rarely	Rarely	Moderately	Moderately	Often	Often	Often	City	Proper	Buffalo, Cow, Goat, Cat	Yes	Yes	Never	Yes	Nill	No	Yes	No	Abdominal Pain, HeartBurn, Vomiting, Diarrhea, Constipation, Bloating, weight Loss
cancer	positive	D/E	Negative	36	Female	Married	uneducation	3	6	Seldom	Seldom	Normal	Moderately	Frequently	Frequently	Rarely	Frequently	No	Frequently	Frequently	Moderately	Moderately	Frequently	Frequently	Often	Often	Often	City	Proper	Goat	Yes	Yes	Cigrette	Yes	Nill	patients mother cancer	No	No	Abdominal Pain, Diarrhea, Bleeding, Cramp, weight Loss
cancer	positive	A	positive	42	Male	Married	uneducated	2	5	Seldom	Seldom	Normal	Frequently	Frequently	Frequently	Rarely	Moderately	Frequently	Frequently	Frequently	Frequently	Rarely	Moderately	Moderately	Often	Often	Often	Filter	Proper	Nill	Yes	Yes	Cigrette	Yes	Nill	yes	Yes	No	Diarrhea, Constipation, Bleeding, Cramp, Gas, weight Loss
cancer	positive	A	Negative	65	Male	Married	middle	2	5	Never	Seldom	Normal	Moderately	Frequently	Frequently	No	Frequently	Frequently	Frequently	Moderately	Moderately	Moderately	Rarely	Frequently	Often	Often	Often	Filter	Proper	Cat	Yes	Yes	Never	No	Nill	oral caancer elder brother, elder sister	No	No	Acid Reflux, Abdominal Pain, HeartBurn, Vomiting, weight Loss, temp
cancer	positive	A	Negative	70	Male	Married	uneducated	6	12	Seldom	Seldom	High	Rarely	Rarely	Frequently	Frequently	Moderately	Frequently	Frequently	Frequently	Moderately	Rarely	Frequently	Moderately	Always	Always	Often	Well	Proper	cow, goats	Yes	Yes	Cigrette	Yes	Nill	yes		No	Vomiting, Cramp
Normal	positive	B1	Negative	76	Male	Married	Uneducated	3	8	Never	Seldom	Normal	Moderately	Frequently	Moderately	Moderately	Frequently	Moderately	Moderately	Moderately	Moderately	Rarely	Moderately	Moderately	Always	Always	Often	Filter	Proper	Nill	Yes	Yes	Never	No	Nill	Nil	No	No	Abdominal Pain
cancer	positive	Unknown	Negative	65	Male	Married	matric	5	7	Often	Often	Normal	Moderately	Frequently	Frequently	Frequently	Frequently	Frequently	Frequently	Frequently	Moderately	Frequently	Rarely	Moderately	Always	Always	Always	Filter	Proper	Nill	Yes	Yes	Never	Yes	Nill	yes	Yes	No	Abdominal Pain, Vomiting, Constipation
cancer	positive	B1	Negative	40	Male	Married	Uneducated	1	4	Seldom	Seldom	Normal	Moderately	Moderately	Moderately	Moderately	Frequently	Frequently	Frequently	Frequently	Frequently	Frequently	Moderately	Moderately	Seldom	Seldom	Seldom	Well	Proper	Poulter, Buffalo, Goat	Yes	Yes	Pan, Supari, Naswar	Yes	Nill	Mother infected with Mass in Large Intestine	No	No	Abdominal Pain, HeartBurn, Constipation, weight Loss
823-CRC	positive	D/E	Negative	70	Male	Married	matric	3	5	Often	Often	Normal	Moderately	Frequently	Frequently	Moderately	Frequently	Frequently	Frequently	Frequently	Moderately	Moderately	Rarely	Frequently	Seldom	Seldom	Often	Well	Proper	Buffalo, Cow	Yes	Yes	Never	Yes	Nill	no	No	No	Abdominal Pain, HeartBurn, Vomiting, weight Loss	NA
cancer	positive	E	Negative	72	Male	Married	Inter	5	10	Often	Seldom	Normal	Moderate	Frequently	Frequently	Moderately	Moderately	Frequently	Frequently	Frequently	Moderately	Frequently	Rarely	Moderately	Always	Always	Always	Filter	Proper	Nill	Yes	Yes	Yes	Yes	Nill	no	no	No	Abdominal Pain, Vomiting, Constipation, weight loss	NA	NA	Colorectal Cancer	Moderate
Normal	positive	D	Negative	72	Male	Married	Inter	5	10	Often	Seldom	Normal	Moderate	Frequently	Frequently	Moderately	Moderately	Frequently	Frequently	Frequently	Moderately	Frequently	Rarely	Moderately	Always	Always	Always	Filter	Proper	Nill	Yes	Yes	Yes	Yes	Nill	no	no	No	Abdominal Pain, Vomiting, Constipation, weight loss	NA	NA	Colorectal Cancer	Moderate
normal	positive	C	Negative	62	Male	Married	bachelors	3	7	Often	Often	Normal	High	Rarely	Frequently	Frequently	Moderately	Frequently	Frequently	Frequently	Frequently	Rarely	Rarely	Moderately	Always	Always	Often	Filter	Proper	Nill	No	Yes	Never	Yes	Nill	no	Yes	No	Vomiting, Cramps	NA	NA	Inflammation	Normal
cancer	positive	CLAD1	Negative	63	Female	Married	Uneducatde	4	6	Often	Often	Normal	Low	Often	Frequently	Rarely	Moderately	Rarely	Rarely	Rarely	Rarely	Rarely	Rarely	Moderately	Always	Always	Always	Filter	Proper	Nill	No	Yes	Never	No	Antibiotics	no	Yes	No	Constipation, Pain	NA	NA	Internal hemmorhoids	-
normal	positive	F	Negative	60	Female	Married	Uneducatde	3	8	Always	Seldom	Normal	Moderate	Frequently	Frequently	Rarely	Moderately	Moderately	Moderately	Frequently	Frequently	Moderately	Rarely	Moderately	Often	Always	Often	Boring	Proper	Nill	Yes	Yes	Never	Yes	Nill	no	No	No	Acid Reflux, Abdominal Pain, Vomiting, Constipation, Bloating, Gas, Weight Loss	NA	NA	Colorectal Cancer	Moderate
cancer	positive	B2	Positive	57	Female	Married	Uneducatde	4	7	Always	Often	High	Moderate	Frequently	Frequently	Rarely	Moderately	Frequently	Frequently	Frequently	Moderately	Moderately	Rarely	Moderately	Often	Often	Often	Filter	Proper	Nill	Yes	Yes	Never	No	Nill	no	No	No	Vomiting, Cramps	NA	NA	normal	-
cancer	positive	C	Negative	73	Male	Married	Inter	4	6	Often	Often	Normal	Low	Often	Frequently	Frequently	Moderately	Frequently	Rarely	Rarely	Rarely	Frequently	Rarely	Moderately	Often	Often	Often	Filter	Proper	Nill	No	Yes	Yes	Yes	Nill	no	Yes	No	Abdominal Pain, Diarrhea, Bleeding, Cramp, Weight Loss	NA	NA	Colorectal Cancer	Moderate
cancer	positive	B2	Positive	45	Male	Married	MA	4	9	Always	Seldom	High	Moderate	Moderately	Moderately	Moderately	Moderately	Frequently	Frequently	Frequently	Frequently	Frequently	Rarely	Moderately	Always	Always	Seldom	Well	Proper	Nill	Yes	Yes	Never	Yes	Nill	no	No	No	Abdominal Pain, HeartBurn, Constipation, Weight Loss	NA	NA	Colorectal Cancer	Moderate
Normal	positive	E	Negative	61	Male	Married	MBA	5	11	Often	Seldom	Low	Moderate	Frequently	Frequently	Moderately	Moderately	Frequently	Frequently	Frequently	Moderately	Moderately	Rarely	Moderately	Often	Always	Often	Well	Proper	Buffalo, Cow	Yes	Yes	Never	Yes	Nill	no	No	No	Abdominal Pain, HeartBurn, Vomiting, Weight Loss	NA	NA	Colorectal Cancer	-
cancer	positive	CLAD1	Negative	53	Male	Married	bachelors	4	6	Often	Often	Normal	Moderate	Frequently	Moderately	Moderately	Moderately	Frequently	Frequently	Moderately	Rarely	Rarely	Rarely	Moderately	Always	Always	Often	City	Proper	Rabbit	Yes	Yes	Never	Yes	Nill	no	Yes	No	Constipation, Pain	NA	NA	Bleeding	Normal
				64	Female	Unmarried	MA	4	8	Often	Rare	Normal	High	Frequently	Frequently	Rarely	Moderately	Moderately	Moderately	Moderately	Moderately	Moderately	Rarely	Moderately	Always	Always	Always	City	Proper	Nill	Yes	Yes	Never	No	Nill	yes (mother)	No	No	Acid Reflux, Abdominal Pain, HeartBurn, Vomiting, Constipation, Bloating	NA	NA	Colorectal Cancer	Moderate
